# Supplementary material for: A Review of Potential Feed Additives Intended for Carbon Footprint Reduction through Methane Abatement in Dairy Cattle
Source: Animals (Basel). 2024 Feb 8;14(4):568. doi: 10.3390/ani14040568 (PMC10885959; doi:10.3390/ani14040568)
Supplement: Supplementary file 1 [file animals-14-00568-s001.zip]

Archive with 1 entries (1 files):
- animals-2812263-supplementary.pdf
